# Supplementary material for: Blood Cell Separation Using Polypropylene-Based Microfluidic Devices Based on Deterministic Lateral Displacement
Source: Micromachines (Basel). 2023 Jan 17;14(2):238. doi: 10.3390/mi14020238 (PMC9960998; doi:10.3390/mi14020238)
Supplement: Supplementary file 1 [file micromachines-14-00238-s001.zip]

Archive with 1 entries (1 files):
- micromachines-2092851-supplementary.pdf
